# Supplementary material for: HLA matching or CRISPR editing of HLA class I/II enables engraftment and effective function of allogeneic human regulatory T cell therapy in a humanized mouse transplantation model
Source: Nat Commun. 2025 Oct 13;16:9090. doi: 10.1038/s41467-025-64945-3 (PMC12518618; doi:10.1038/s41467-025-64945-3)
Supplement: Supplementary file 6 — Source data [file 41467_2025_64945_MOESM6_ESM.xlsx]

## Sheet: Fig.1
1A
	autolgous Tregs			allogeneic Tregs
1:2	55.4503	43.6574	72.228	54.7493	70.6475	39.2462	47.2748	66.086	62.9203
1:4	18.237	23.3066	66.2947	31.371	47.2789	24.0206	37.8963	49.7747	38.7452
1:8	9.60687	11.4588	54.7551	11.6187	8.53616	4.58897	9.08674	31.7837	18.4779
1B
	autolgous Tregs			allogeneic Tregs
1:2	47.8338	67.7644	83.3204	47.5465	63.9276	53.27	71.8346	77.5141	68.4718
1:4	14.5478	37.9021	75.4905	22.0584	37.5004	26.721	55.991	54.8933	44.1033
1:8	6.7487	18.5894	61.0589	9.50275	6.93863	2.65725	24.5591	33.1785	20.1075
1C
	autologous Tregs			allogeneic Tregs
1:2	1566	7931.67	5154.33	3031.67	6136.33	2389	8003	885.333	3406
1:4	4154.33	5388	4427	3569	4018.33	3131.67	7759.33	1725	3323
1:8	5025.67	5029	3259	5031	4369.33	7115.33	7524.67	4041.67	2664.33
1D
	autologous Tregs			allogeneic Tregs
1:2	1213.5	673.667	668.667	923.333	612.667	805.667	747	1029	630.667
1:4	3523	699.667	2033	1716.67	799	1024.33	845.333	4261.67	1009
1:8	4670	822.667	5387.67	4815	3256.33	2813.33	1523.33	10977	10594
1F
Days	PBMC only	autologous Tregs	allogeneic Tregs
24	1
31	1
35	1
38	1
38	1
41	1
41	1
34	1
34	1
47	1
47	1
32	1
49	1
40	1
27	1
40	1
26	1
100		0
100		0
100		0
100		0
100		0
100		0
100		0
100			0
100			0
100			0
63			1
38			1
54			1

## Sheet: Fig. 2
2A
	autologous						allogeneic
1:2	0.40642	0.24802	0.341333	0.619267	0.451797	0.573967	0.34484	0.22034	0.232067	0.643422	0.159133	0.521366
1:4	0.42044	0.1356	0.262156	0.652511	0.448522	0.743333	0.4048	0.27916	0.355311	0.453867	0.181362	0.645745
1:8	0.40904	0.1336	0.221733	0.792444	0.690763	0.671467	0.776	0.1508	0.2388	0.732089	0.263216	0.48693
2C
autologous	allogeneic
30563.7	4581.89
38311.3	3614.26
83933.3	2535.44
21544.8	4177.52
124327
2D
Whole PBMC (auto)	Whole PBMC (allo)	CD8-depleted PBMC (allo)	NK-depleted PBMC (allo)
63200.4	5051.85	90543.9	8629.96
52048.5	8348.44	80056.7	6808.5
72028	6435.98	53989.4	8949.99
	12272.7		9313.31
2E
Whole PBMC (auto)	Whole PBMC (allo)	CD8-depleted PBMC (allo)	NK-depleted PBMC (allo)
11841.1	3406	10955.8	3062.24
10642.1	1549.41	10375.5	2077.21
14377.8	1856.18	7499.82	3241.48
	2245.37		3486.74
2F
Whole PBMC (auto)	Whole PBMC (allo)	CD8-depleted PBMC (allo)	NK-depleted PBMC (allo)
18.7	27.8	13.4	35.5
20.4	30.7	12.1	30.5
20	22.2	13	36.2
	34.9	13.9	37.4

## Sheet: Fig. 3
3B
Days	Complete Mismatch	Partial Mismatch	Partial Match
25	0
24	1
26	1
24	1
24	1
26	1
24	1
24	1
33		0
33		0
25		1
27		1
27		1
100			0
100			0
100			0
20			1
33			1

## Sheet: Fig. 4
4D
HLA-I-
I		II		III		IV		V
WT		B2M KO		double KO		HLA-E KI		H/C
0.011	0.057	64.8	70.3	75.5	76.9	59.3	75.4	76.8	83.9
HLA-II-
I		II		III		IV		V
WT		B2M KO		double KO		HLA-E KI		H/C
17.5	26.8	16	32.1	87.6	96.3	19.5	30	77.3	88.6
4E
I		II		III		IV		V
WT		B2M KO		double KO		HLA-E KI		H/C
0.011	0.00318	0.66	0.11	0.24	0.05	5.74	5.38	14	7.68
4F
I		II		III		IV		V
WT Treg		B2M KO		B2M + CIITA KO		HLA-E KI B2M		H/C		Tconv
89.1	93.2	90	95.3	87.7	96.1	88.1	91.6	91.7	96.9	0.41
4G
TNFα
I		II		III		IV		V
WT Treg		B2M KO		B2M + CIITA KO		HLA-E KI B2M		H/C		Tconv
9.51	5.27	10.1	4.05	6.95	2.9	4.68	1.52	9.56	6.06	93.6	88.9
IFNγ
I		II		III		IV		V
WT Treg		B2M KO		B2M + CIITA KO		HLA-E KI B2M		H/C		Tconv
7.52	1.11	7.23	1.11	4.58	0.66	3.57	1.01	6.77	1.63	66.2	49
IL-2
I		II		III		IV		V
WT Treg		B2M KO		B2M + CIITA KO		HLA-E KI B2M		H/C		Tconv
2.5	3.88	2.06	0.37	2.6	0.062	0.42	0.76	3.33	6.75	26.9	31.3
4I
	WT Treg auto						WT Treg allo						B2M KO						double KO						HLA-E KI B2M						H/C
1:2	90.7568	90.2703	93.1892	91.3402	90.7216	89.3299	91.039	90.9091	93.2468	100	87.1642	88.209	93.8057	93.8057	92.9555	83	87	100	92.1053	92.834	92.1053	81	81.25	82.25	87.013	91.039	90.6493	93.5821	90.2985	86.4179	92.7273	92.7273	91.039	88.3582	87.3134	89.8508
1:4	91.2432	90.9189	91.0811	86.0825	82.9897	82.9897	88.7013	89.3507	89.4805	86.8657	88.3582	74.6269	88.7044	89.6761	91.3765	81.25	81.25	77.5	89.6761	91.2551	90.7692	65	79.5	75	85.7143	84.4156	85.7143	88.3582	100	85.8209	90.7792	90.7792	88.7013	86.8657	82.0896	82.0896
1:8	89.1351	87.5135	87.5135	79.8969	82.9897	79.8969	83.1169	83.1169	81.8182	83.5821	79.1045	76.1194	84.2105	82.9959	86.6397	72.5	67.5	70	82.9959	84.2105	85.4251	100	76		76.6234	70.1299	70.1299	73.1343	76.1194	86.4179	79.2208	81.8182	85.7143	77.6119	83.5821	76.1194
4J
CpG #	WT Treg		B2M KO		double KO		HLA-E KI B2M		H/C		Tconv
1	0	0	0.809184	-6.18651	4.4819	-8.24208	0.004722	-8.48195	3.8243	-4.50795	63.0535	65.5486
2	0	0	0.390186	-5.81497	5.00639	-8.42694	0.932494	-8.69783	4.28586	-3.972	61.7961	65.8616
3	0	0	-1.86151	-5.74525	2.66833	-7.93305	0.12853	-6.54367	2.1572	-4.33829	61.3813	60.7261
4	0	0	1.95559	-6.6203	4.84506	-6.97959	3.00024	-8.25096	5.06942	-3.88484	48.011	50.2525
5	0	0	-0.367603	-6.85858	5.27	-9.09931	1.85314	-10.7678	3.47759	-5.55101	55.4572	59.1015
6	0	0	1.94864	-6.68049	6.13586	-7.797	2.4352	-11.2966	4.25524	-4.93534	48.8862	54.101
7	0	0	0.718823	-5.68608	5.33891	-8.05329	0.748668	-10.31	2.3987	-3.84907	53.0983	58.1307
8	0	0	2.4413	-6.6504	6.49852	-6.77988	1.96731	-11.6692	4.4363	-5.15207	48.2384	53.0775
9	0	0	2.37394	-7.14009	6.50528	-8.09519	2.43444	-12.0557	4.12157	-5.07366	48.0829	52.9324
10	0	0	2.38555	-6.14857	6.61075	-6.82799	2.41573	-11.434	4.41389	-4.61874	48.8725	53.357
11	0	0	2.85335	-7.20515	6.74292	-8.36982	3.26713	-11.923	5.42765	-5.29801	51.6163	56.4494
12	0	0	1.89335	-6.63698	6.90783	-8.20382	1.9774	-11.6966	4.57326	-4.54987	51.3803	55.7211
13	0	0	2.14027	-7.1916	6.10776	-8.0631	2.51771	-11.6964	4.49377	-5.31945	51.1344	56.106
14	0	0	3.37786	-6.31187	6.58036	-5.63038	1.83691	-9.6836	2.95152	-3.77669	43.4044	50.4604
15	0	0	3.12437	-6.51426	6.44392	-7.14238	2.93099	-10.1612	4.05227	-4.54508	45.4446	49.3992

## Sheet: Fig.5
5B
	PBMC	PBMC + alloTreg	PBMC + alloH/C Treg	PBMC + autoTreg
30	1
23	1
23	1
37	1
37	0
34		1
37		1
26		1
26		1
30		1
100			0
34			1
100			0
26			1
41			1
23			1
41				1
48				1
58				1
100				1
100				0
5C
PBMC	ALLO	AUTO	H/C
5	4	2	0
5	3	2	0
5	2	1	0
4	2	0	0
5D
	ALLO	AUTO	H/C	PBMC
S100A9	0.327124	-0.649351	-0.64892	1.62106
CD1A	-0.89527	1.48643	0.44035	-0.878458
CD207	-0.898193	1.35092	0.709851	-0.888367
S100A12	-0.218156	-0.518435	-0.518335	1.77366
CXCL1	0.475615	-0.676006	-0.670479	1.55079
CD5L	-1.27504	1.24539	0.187797	-0.701767
CXCL6	1.39563	-0.705503	-0.710295	0.734574
CXCL2	0.46279	-0.671023	-0.666519	1.55736
S100A8	0.251592	-0.634506	-0.634134	1.65194
PPP1R1B	-0.954802	1.62664	-0.185334	-0.623848
CXCL13	-0.284538	-0.49689	-0.498964	1.78113
CCL5	0.217114	-0.631615	-0.618283	1.66494
ALDH1A3	0.552729	-0.672061	-0.704874	1.50899
CD1E	-0.863087	1.20304	0.914808	-0.930432
APOBEC3A	1.65214	-0.629967	-0.63995	0.251027
TMEM174	0.559877	-0.684869	-0.690033	1.50506
CXCL10	0.0366299	-0.584727	-0.581143	1.72251
SPRR2A	-0.234204	-0.514371	-0.517311	1.77569
OGN	-0.811409	1.24052	-0.692888	-0.670558
ELF5	0.536596	-0.693356	-0.697069	1.51799
SST	-0.17883	-0.527426	-0.532655	1.76808
ARFGEF3	-1.14429	0.834309	-0.501245	-0.435292
KNG1	0.325722	-0.649109	-0.637435	1.62161
IFI16	0.367848	-0.629528	-0.658087	1.60276
CXCL8	1.47264	-0.707324	-0.692453	0.615055
5E
	PTPRC	CD8A
ALLO	4710	1927
AUTO	1138	68
PBMC	9075	4202
H/C	1165	145

## Sheet: Suppl. Fig. S1
S1C
	Auto			Allo
1:2	2875.67	7695	20985	11525.7	24973.3	1593	18117.3	1782.33	6381
1:4	1587	2522.67	11224.7	5842.67	12587.7	323	6078	586.333	5001
1:8	724.667	843	6359.33	2951	4968.33	185	3646	523	1676.33
S1D
	Auto			Allo
1:2	15182.3	6387.33	9954.33	18640.3	18638	5243.67	7140.67	6811.67	8296.67
1:4	15286.7	4487	9413.67	16819	17980	3902	4191.67	5619.67	10169
1:8	13413	5175	10646.3	18923.3	21406.3	3928	6744	9791.67	10677.7
S1E
	Auto			Allo
1:2	172.667	35.3333	46	164	131.333	64.6667	68	53.6667	69.6667
1:4	165.333	34.6667	26	129	127.333	25.3333	39.3333	39.3333	35
1:8	124.667	34.6667	18	142.333	204.333	38	35.3333	26.3333	47.3333
S1F
	Auto			Allo
1:2	4221	642.667	1113.67	4355	3182.33	1767.67	1730	1198	1111.33
1:4	5019.67	1177.67	1113	4233.67	3258	1431.67	2094.33	1060	647.333
1:8	4000.67	1919	1381.33	4954.67	5857.67	2922.33	2594.33	1368	1580.67

## Sheet: Suppl. Fig. S3
S3C
Treg Donor #1
	WT				B2M KO				double KO				HLA-E KI				H/C				K562
0.25:1	16.6	-3.5	13.8	1.6	59.9	62.1	73.3	48.8	56.3	67.2	72.4	50.4	53.6	61.1	66.9	46	45.8	45.1	57	40.4	69.1	83.8	87.9	63.5
0.5:1	13.5	9.1	26.4	7.7	80.3	84.5	89.6	72.6	80.5	90.6	91	75.6	74.4	89.4	83.7	70.2	58.5	68.6	80.6	57	92.6	97.6	98	88.1
0.0423611	11.1		31.2	18.6	92.4		95	88.5	93.1		95.9	90	92.2		93.5	85.2	78		90.4	77.4	98.4		99.1	98.3
Treg Donor #2
	WT				B2M KO				double KO				HLA-E KI				H/C				K562
0.25:1	13.6	9	6.5	0.4	57.2	62.3	58.4	25.5	47	59.7	57.3	31.8	39.7	48.6	40.8	20.5	50.1	52.5	52.2	39.1	69.1	83.8	87.9	63.5
0.5:1	7.1	18.9	5.9	-11.3	67	84.8	74.9	56.9	68.3	82.1	73.7	59.4	49.2	66.2	52.9	39.3	57.3	77.7	66.4	58.9	92.6	97.6	98	88.1
0.0423611	-8.8		6.6	-2.7	75.3		84	81.1	75.2		83.5	79.7	60.1		55.8	57	67.4		71.2	76.9	98.4		99.1	98.3
S3E
Reduction of HLA-ABC- cells
NK:Treg ratio	B2M KO
0:1	90.1	84.6	89.4	71.9	86.1	77	88	80.5
0.25:1	82.6	73	79.2	67.3	76.4	62.6	82	74.2
0.5:1	73.1	61	67.9	38.5	59.7	43.1	75.2	63.2
1:1	60.6	13.3	48.6	11.3			52.3	37.6
NK:Treg ratio	double KO
0:1	66.1	86	63	84.5	60.6	80	60.1	82.6
0.25:1	62.5	74.7	53.8	72.1	56.6	74.3	61.4	77.3
0.5:1	53.4	60.1	46.9	43	38.4	50.4	56.9	70.9
1:1	39.6	20.9	23.4	13.3			34.2	48.1
NK:Treg ratio	HLA-E KI
0:1	33.7	80	34.6	80.3	32.3	75	33.2	77.1
0.25:1	35.9	65.8	27.7	57.3	28.4	63	33.7	66.3
0.5:1	27.1	51.9	19.6	29.8	17	42.6	26.9	53.8
1:1	15.3	25.8	12.1	14.3			18.7	35.7
NK:Treg ratio	H/C
0:1	64.9	94.4	62.6	81.3	60.2	94.2	61.4	91.9
0.25:1	46.1	77.5	38	78.9	44.7	80.8	45.9	84
0.5:1	35.5	77	23.5	68.3	34.9	74.8	34.7	80.9
1:1	20.5	73.9	14.1	59.4			20.5	69.3
S3F
Enrichment of HLA-ABC+ cells
NK:Treg ratio	B2M KO
0:1	1.98	3.68	1.97	4.4	2.27	3.86	2.04	4.19
0.25:1	3.47	8.09	4.48	12.9	5.1	11.5	4.02	8.81
0.5:1	6.46	18.2	9.64	45	18.2	40	8.57	17.6
1:1	14	75.1	27.7	81.7			26.4	46.3
NK:Treg ratio	double KO
0:1	5.73	2.96	6.21	3.49	6.14	3.07	6.41	3.24
0.25:1	10.8	7.21	14.4	10.8	15.9	9.62	10.9	7.71
0.5:1	20.7	19.2	28.9	39.8	40.5	37.6	19.7	14.5
1:1	42.2	69.5	61.3	80.4			47	36.4
NK:Treg ratio	HLA-E KI
0:1	14	0.91	13.4	0.6	13.4	1.11	13.4	1.03
0.25:1	21	2.03	23.6	2.71	27.2	3.43	19.3	2.74
0.5:1	28.4	4.25	31	5.76	44.4	9.72	26.9	4.86
1:1	43.3	11.1	40.6	11.6			39.5	11.2
NK:Treg ratio	H/C
0:1	0.48	0.26	0.4	0.52	0.45	0.26	0.46	0.79
0.25:1	0.78	1.17	1.34	1.12	1.73	0.93	1.37	1.14
0.5:1	1.07	0.43	1.81	2.16	1.31	2.7	2.16	2.22
1:1	1.55	2.61	2.01	7.22			4.8	9
S3G
Enrichment of HLA-E+ cells
NK:Treg ratio	HLA-E KI
0:1	1	1	1	1	1	1	1	1
0.25:1	1.38	1.82	1.68	2.61	1.42	1.53	1.38	1.56
0.5:1	1.61	2.74	2.1	4.8	1.39	2.67	1.66	2.32
1:1	1.82	4.7	2.19	5.99			1.66	3.31
NK:Treg ratio	H/C
0:1	1	1	1	1	1	1	1	1
0.25:1	1.49	1.79	1.73	1.18	1.41	1.52	1.51	1.58
0.5:1	1.89	2.87	2.22	2.86	1.74	1.68	1.87	2.01
1:1	2.39	4.89	2.64	4.57			2.25	2.97

## Sheet: Suppl. Fig. S4
S4C
CD3+
	AlloT #1	AlloT #2	AlloT #3	AlloT #4	AlloT #5
Before	92.8	95.5	90.8	88.3	93.8
After	99.6	99.7	99	99.4	99.7
Residual NK
	AlloT #1	AlloT #2	AlloT #3	AlloT #4	AlloT #5
Before	0.43	0.37	0.47	0.68	0.63
After	0.00576	0.0093	0.027	0.034	0
S4E
αβTCR					γδTCR
AlloT #1	AlloT #2	AlloT #3	AlloT #4	AlloT #5	AlloT #1	AlloT #2	AlloT #3	AlloT #4	AlloT #5
95.2	87.5	98.6	96.9	85.2	3.73	9.28	1.11	2.56	13.3
S4F
CD4					CD8
AlloT #1	AlloT #2	AlloT #3	AlloT #4	AlloT #5	AlloT #1	AlloT #2	AlloT #3	AlloT #4	AlloT #5
31.1	28	41.8	36.5	40.1	66.3	69.1	56	60.9	55.9
S4H
Treg Donor #1
AlloT cell line #1
	WT Treg			B2M KO			double KO			HLA-E KI B2M			H/C
0.0840278	36.38	51.42	41.77	3.28	28.84	24.2	16.06	13.77	4.74	28.48	24.53	37.25	33.92	30.08	28.09
0.167361	74.62	61.33	68.37	52.62	40.46	22.59	31.11	32.56	17.5	63.04	55.82	55.99	36.76	27.1	23.97
0.334028	72.28	89.22	80.01	58.16	54.41	68.36	26.05	18.59	11.72	66.3	65.62	70.6	40.17	37.75	42.16
AlloT cell line #1
	WT Treg			B2M KO			double KO			HLA-E KI B2M			H/C
0.0840278	37.46	38.58	39.88	33.47	32.25	39.55	17.57	22.08	18.44	33.5	41.53	41.35	25.42	25.57	27.38
0.167361	53.03	50.35	59.43	53.97	50.14	54.66	27.6	21.33	27.23	54.87	55.97	60.54	26.48	34.8	29.8
0.334028	67.65	59	72.4	65.08	62.83	57.79	38.9	31.37	24.22	71.5	70.04	73.33	35.1	48.56	35.25
Treg Donor #2
AlloT cell line #3
	WT Treg			B2M KO			double KO			HLA-E KI B2M			H/C
0.0840278	24.27	32.07	27.19	32.98	29.8	31.01	26.59	23.71	17.07	24.09	28.76	28.42	19.38	10.44	9.56
0.167361	43.77	42.04	48.97	38.97	45.99	36.72	18.36	21.33	14.4	35.81	38.27	38.69	20.84	14.13	8.98
0.334028	62.41	62.84	65.66	55.07	56.47	55.91	33.52	23.61	32.23	48.37	55	55	20.06	27.94	25.12
AlloT cell line #4
	WT Treg			B2M KO			double KO			HLA-E KI B2M			H/C
0.0840278	32.14	17.58	18.03	39.52	37.71	37.62	35.18	38.84	31.22	33.61	43.37	39.83	26.09	27.26	26.99	25.36
0.167361	41.06	34.29	38.69	53.26	51.45	57.93	45.45	39.25	46.56	53.64	56.75	60.72	38.5	35.78	33.88	39.95
0.334028	60.48	63.76	60.26	59.65	61.27	65.18	54.28	54.89	49.61	68.06	69.09	67.37	42.66	34.51	43.84	42.3
AlloT cell line #5
	WT Treg			B2M KO			double KO			HLA-E KI B2M			H/C
0.0840278	30.06	12.24	28.25	37.62	30.67	33.6	10.93	5.39	8.16	27.47	32.87	30.82	-7.67	6.63	-5.74
0.167361	50.88	47.03	51	46.59	46.31	42.84	14.86	25.93	4.33	44.41	45.34	50	-0.57	-9.07	0.18
0.334028	64.13	63.28	70.75	57.93	58.57	68.72	38.38	43.17	48.39	61.36	61.17	62.48	2.55	2.44	8.03
S4I
	II					III					IV					V
	B2M KO					Double KO					HLA-E KI B2M					H/C
% Protection from cytolysis normalized to WT Tregs	12.26	-0.81	6.66	6.71	25.08	53.14	13.98	34.49	52.53	76.66	16.98	-10.89	6.66	-7.95	16.14	61.64	34.47	93.49	40.26	50.28

## Sheet: Suppl. Fig. S5
S5A
	PBMC					PBMC + alloH/C Treg						PBMC + alloT					PBMC + autoTreg
CD4	0	0	0	0	0	20	7.14286	11.3636	0	11.7647	0.952381	0	0	0	0	0	0	0	0	0	0
CD8	0	0.0220459	0	0	0.271739	0	0	0	0	0	0	0	0	0	0	0.25641	0	0	0	0	0
S5B
PBMC	ALLO	AUTO	H/C
29	33	40	99
22	36	47	33
22	25	57	99
36	25	99	25
36	29	99	40
			22
S5D
PBMC	ALLO	AUTO	H/C
7208	303	1537	33
449	1816	144	422
194	39	261	63
4252	529	7	4
S5E
PBMC	ALLO	AUTO	H/C
18.48	3.933	15	0.3253
8.411	5.782	0.3835	1.861
4.181	1.056	2.275	0.3054
14.39	4.36	0.4142	0.0939
S5F
	Cytotoxic T cell	Helper T cell	Langerhans cell	Regulatory T cell
ALLO	433	1171	1	258
AUTO	20	387	462	38
H/C	61	524	521	97
PBMC	1966	2406	3	171
S5G
	DC	Differentiated KC	Fibroblast	LC	LE	M1 Macrophage	M2 Macrophage	Mast cell	Melanocyte	Monocyte	Other T cells	Pericyte	Proliferating KC	Tc	Th	Treg	VE
ALLO	7.83239e-05	0.408577	0.248639	3.91619e-05	0.00610926	0.00325044	0.0287449	0.0477776	0.0189544	0.000509105	0.029254	0.113335	0.0168005	0.0169571	0.0458586	0.0101038	0.00501273
AUTO	0	0.36552	0.355857	0.0321168	0.00667362	0.00382343	0.0150156	0.0130692	0.0148071	0.000208551	0.000625652	0.155579	0.00264164	0.00139034	0.026903	0.00264164	0.00312826
HC	0.000100005	0.285964	0.386669	0.0260513	0.00970049	0.00310015	0.0261013	0.0360018	0.019251	0.000250012	0.00630031	0.153108	0.00930047	0.00305015	0.0262013	0.00485024	0.0040002
PBMC	7.08868e-05	0.430637	0.227948	7.08868e-05	0.00803384	0.0124288	0.0131141	0.0125706	0.00607263	0.0010633	0.0372628	0.101132	0.0399565	0.0464545	0.0568512	0.00404055	0.00229201
